# Supplementary material for: Functionally conserved enhancers with divergent sequences in distant vertebrates
Source: BMC Genomics. 2015 Oct 30;16:882. doi: 10.1186/s12864-015-2070-7 (PMC4628251; doi:10.1186/s12864-015-2070-7)
Supplement: Additional file 2: Table S1. — Number of fish expressing a construct in a given tissue, reported as the proportion of fish alive at the experimental time point. The first worksheet shows the fish counts for the CNSs obtained from the zebrafish genome, and the second worksheet shows the fish counts for the CNSs obtained from the mouse genome. Ectopic expression counts driven by the enhancerless (labeled “empty”) vector are shown in the first row of each worksheet and are subtracted from the counts obtained with the vector with enhancer (labeled “insert”) to obtain the correct counts for each construct (labeled “insert-empty”). (XLSX 41 kb) [file 12864_2015_2070_MOESM2_ESM.xlsx]

## Sheet: Zebrafish constructs
		24 hpf (% alive)															Alive 24h (counts)	48 hpf (% alive)																				Alive 48h (counts)
Construct ID		Epidermis	Eye	Forebrain	Heart	Hindbrain	Midbrain	Notochord	Otic Vesicle	Phar. Arches	Somitic muscle	Spinal cord	Tail bud	Yolk	Other A	Other B		Epidermis	Eye	Forebrain	Heart	Hindbrain	Midbrain	Notochord	Otic Vesicle	Phar. Arches	Somitic muscle	Spinal cord	Tail bud	Yolk	Caudal fin	Intestine	Kidney	Liver	Pectoral fin	Other A	Other B		Other (explanation)
empty vector		0.0114943	0.0287356	0.172414	0.166667	0.0747126	0.0287356	0.00574713	0	0	0.109195	0.00574713	0.0114943	0	0	0		0.0542169	0.0481928	0.150602	0.349398	0.0662651	0.0120482	0.0421687	0.0060241	0.0662651	0.246988	0.0542169	0	0	0.0963855	0	0	0	0.060241	0	0
1	insert	0	0	0	0.015625	0	0.0625	0.015625	0	0	0	0.140625	0	0	0.125	0	64	0	0	0	0.015873	0.031746	0	0	0	0	0	0.380952	0	0	0	0	0	0	0.031746	0.126984	0	63
	insert-empty	-0.0114943	-0.0287356	-0.172414	-0.151042	-0.0747126	0.0337644	0.00987787	0	0	-0.109195	0.134878	-0.0114943	0	0.125	0		-0.0542169	-0.0481928	-0.150602	-0.333525	-0.034519	-0.0120482	-0.0421687	-0.0060241	-0.0662651	-0.246988	0.326736	0	0	-0.0963855	0	0	0	-0.0284949	0.126984	0
2	insert	0.820896	0	0	0	0	0	0	0	0	0	0	0	0	0	0	67	0.538462	0	0	0.0461538	0	0	0	0	0	0.0769231	0	0	0	0	0	0	0	0	0	0	65
	insert-empty	0.809401	-0.0287356	-0.172414	-0.166667	-0.0747126	-0.0287356	-0.00574713	0	0	-0.109195	-0.00574713	-0.0114943	0	0	0		0.484245	-0.0481928	-0.150602	-0.303244	-0.0662651	-0.0120482	-0.0421687	-0.0060241	-0.0662651	-0.170065	-0.0542169	0	0	-0.0963855	0	0	0	-0.060241	0	0
3	insert	0.0365854	0	0.097561	0.146341	0.109756	0	0	0	0	0.0731707	0.134146	0.317073	0	0.0731707	0.0609756	82	0.0731707	0.304878	0.121951	0.597561	0.097561	0.0121951	0.0121951	0	0.0121951	0.170732	0.097561	0.109756	0	0	0	0	0	0.0853659	0	0	82	A) ring around pericardium B) ventral caudal area
	insert-empty	0.0250911	-0.0287356	-0.0748528	-0.0203252	0.0350435	-0.0287356	-0.00574713	0	0	-0.0360247	0.128399	0.305579	0	0.0731707	0.0609756		0.0189539	0.256685	-0.0286512	0.248163	0.0312959	0.000146929	-0.0299736	-0.0060241	-0.0540699	-0.0762562	0.0433441	0.109756	0	-0.0963855	0	0	0	0.0251249	0	0
4	insert	0	0.0253165	0.151899	0.0632911	0.0253165	0.0886076	0.367089	0.0126582	0	0.0632911	0	0.0126582	0	0.0886076	0	79	0	0.0526316	0.0263158	0.0263158	0	0.0131579	0.447368	0.0263158	0	0.276316	0	0	0	0.0131579	0	0	0	0.0789474	0	0	76
	insert-empty	-0.0114943	-0.00341918	-0.0205151	-0.103376	-0.0493962	0.059872	0.361341	0.0126582	0	-0.0459043	-0.00574713	0.00116397	0	0.0886076	0		-0.0542169	0.00443881	-0.124287	-0.323082	-0.0662651	0.0011097	0.4052	0.0202917	-0.0662651	0.0293278	-0.0542169	0	0	-0.0832276	0	0	0	0.0187064	0	0
5	insert	0.394366	0	0	0	0	0	0	0	0	0	0	0	0	0	0	71	0.471429	0.0714286	0	0	0	0	0	0	0	0	0	0	0	0	0	0	0	0	0	0	70
	insert-empty	0.382872	-0.0287356	-0.172414	-0.166667	-0.0747126	-0.0287356	-0.00574713	0	0	-0.109195	-0.00574713	-0.0114943	0	0	0		0.417212	0.0232358	-0.150602	-0.349398	-0.0662651	-0.0120482	-0.0421687	-0.0060241	-0.0662651	-0.246988	-0.0542169	0	0	-0.0963855	0	0	0	-0.060241	0	0
6	insert	0.191781	0	0	0	0	0	0	0.493151	0	0.712329	0	0	0	0	0	73	0.485714	0.0142857	0.0142857	0.0142857	0.0142857	0	0	0.457143	0	0.7	0.0142857	0	0	0	0	0	0	0	0	0	70
	insert-empty	0.180287	-0.0287356	-0.172414	-0.166667	-0.0747126	-0.0287356	-0.00574713	0.493151	0	0.603133	-0.00574713	-0.0114943	0	0	0		0.431497	-0.0339071	-0.136317	-0.335112	-0.0519793	-0.0120482	-0.0421687	0.451119	-0.0662651	0.453012	-0.0399312	0	0	-0.0963855	0	0	0	-0.060241	0	0
7	insert	0	0	0	0	0.480519	0	0	0	0	0	0	0	0	0.454545	0	77	0	0.157143	0	0.185714	0.314286	0.0285714	0	0	0	0	0	0	0	0	0	0	0	0	0.314286	0	70	A) olfactory epithelium
	insert-empty	-0.0114943	-0.0287356	-0.172414	-0.166667	0.405807	-0.0287356	-0.00574713	0	0	-0.109195	-0.00574713	-0.0114943	0	0.454545	0		-0.0542169	0.10895	-0.150602	-0.163683	0.248021	0.0165232	-0.0421687	-0.0060241	-0.0662651	-0.246988	-0.0542169	0	0	-0.0963855	0	0	0	-0.060241	0.314286	0
8	insert	0	0.0666667	0.0444444	0.0111111	0.111111	0.1	0.0111111	0	0	0.344444	0.0444444	0	0	0.211111	0	90	0	0.0561798	0.0449438	0.213483	0.460674	0.0224719	0	0	0	0.426966	0	0	0	0	0	0	0	0	0.269663	0	89	A) olfactory epithelium
	insert-empty	-0.0114943	0.037931	-0.127969	-0.155556	0.0363985	0.0712644	0.00536398	0	0	0.235249	0.0386973	-0.0114943	0	0.211111	0		-0.0542169	0.007987	-0.105659	-0.135914	0.394409	0.0104237	-0.0421687	-0.0060241	-0.0662651	0.179978	-0.0542169	0	0	-0.0963855	0	0	0	-0.060241	0.269663	0
9	insert	0	0.0142857	0	0	0.0571429	0.0428571	0	0	0	0	0.357143	0	0	0	0	70	0.0447761	0.0149254	0.0447761	0.0298507	0.0149254	0.0298507	0	0	0	0.104478	0.358209	0	0	0	0	0	0	0	0	0	67
	insert-empty	-0.0114943	-0.0144499	-0.172414	-0.166667	-0.0175698	0.0141215	-0.00574713	0	0	-0.109195	0.351396	-0.0114943	0	0	0		-0.00944075	-0.0332674	-0.105826	-0.319547	-0.0513397	0.0178026	-0.0421687	-0.0060241	-0.0662651	-0.14251	0.303992	0	0	-0.0963855	0	0	0	-0.060241	0	0
10	insert	0	0	0	0	0.04	0	0	0	0	0.306667	0.08	0	0	0.106667	0	75	0	0.0153846	0	0	0	0	0	0	0	0.430769	0	0	0	0	0	0	0	0	0.261538	0	65	A) olfactory epithelium
	insert-empty	-0.0114943	-0.0287356	-0.172414	-0.166667	-0.0347126	-0.0287356	-0.00574713	0	0	0.197471	0.0742529	-0.0114943	0	0.106667	0		-0.0542169	-0.0328082	-0.150602	-0.349398	-0.0662651	-0.0120482	-0.0421687	-0.0060241	-0.0662651	0.183781	-0.0542169	0	0	-0.0963855	0	0	0	-0.060241	0.261538	0
11	insert	0	0	0.0461538	0.0615385	0.292308	0.0307692	0	0	0	0.661538	0	0	0.0307692	0	0	65	0.140625	0	0	0.578125	0	0	0	0.03125	0	0.84375	0	0	0	0	0	0	0	0	0	0	64
	insert-empty	-0.0114943	-0.0287356	-0.12626	-0.105128	0.217595	0.0020336	-0.00574713	0	0	0.552343	-0.00574713	-0.0114943	0.0307692	0	0		0.0864081	-0.0481928	-0.150602	0.228727	-0.0662651	-0.0120482	-0.0421687	0.0252259	-0.0662651	0.596762	-0.0542169	0	0	-0.0963855	0	0	0	-0.060241	0	0
12	insert	0.589041	0	0	0	0	0	0	0.69863	0	0	0	0	0.328767	0	0	73	0.279412	0	0.0147059	0	0	0.0735294	0	0.75	0	0.0147059	0	0	0.205882	0	0	0	0	0	0	0	68
	insert-empty	0.577547	-0.0287356	-0.172414	-0.166667	-0.0747126	-0.0287356	-0.00574713	0.69863	0	-0.109195	-0.00574713	-0.0114943	0.328767	0	0		0.225195	-0.0481928	-0.135897	-0.349398	-0.0662651	0.0614812	-0.0421687	0.743976	-0.0662651	-0.232282	-0.0542169	0	0.205882	-0.0963855	0	0	0	-0.060241	0	0
13	insert	0	0.030303	0.0757576	0.0151515	0.30303	0.0454545	0	0	0	0	0	0	0	0.318182	0.181818	66	0.0461538	0.0615385	0.0615385	0.353846	0	0	0	0	0	0	0.384615	0	0	0	0	0	0	0	0.569231	0.153846	65	A) line under eye B) olfactory epithelium
	insert-empty	-0.0114943	0.0015674	-0.0966562	-0.151515	0.228318	0.0167189	-0.00574713	0	0	-0.109195	-0.00574713	-0.0114943	0	0.318182	0.181818		-0.00806302	0.0133457	-0.0890639	0.00444856	-0.0662651	-0.0120482	-0.0421687	-0.0060241	-0.0662651	-0.246988	0.330399	0	0	-0.0963855	0	0	0	-0.060241	0.569231	0.153846
15	insert	0	0	0	0	0	0	0	0	0	0	0	0	0	0.0365854	0	82	0	0	0	0	0	0	0	0	0	0	0.0243902	0	0	0	0	0	0	0	0	0	82	A) caudal spinal cord area
	insert-empty	-0.0114943	-0.0287356	-0.172414	-0.166667	-0.0747126	-0.0287356	-0.00574713	0	0	-0.109195	-0.00574713	-0.0114943	0	0.0365854	0		-0.0542169	-0.0481928	-0.150602	-0.349398	-0.0662651	-0.0120482	-0.0421687	-0.0060241	-0.0662651	-0.246988	-0.0298266	0	0	-0.0963855	0	0	0	-0.060241	0	0
16	insert	0	0	0	0	0	0	0	0	0	0	0	0	0	0	0	78	0	0	0	0.0133333	0	0	0	0	0	0.04	0	0	0	0	0	0	0	0	0	0	75
	insert-empty	-0.0114943	-0.0287356	-0.172414	-0.166667	-0.0747126	-0.0287356	-0.00574713	0	0	-0.109195	-0.00574713	-0.0114943	0	0	0		-0.0542169	-0.0481928	-0.150602	-0.336064	-0.0662651	-0.0120482	-0.0421687	-0.0060241	-0.0662651	-0.206988	-0.0542169	0	0	-0.0963855	0	0	0	-0.060241	0	0
17	insert	0	0	0	0.0352941	0.0117647	0	0	0	0	0	0	0	0	0.0823529	0	85	0	0	0	0.170732	0	0	0	0	0	0	0	0	0	0	0	0	0	0	0.0121951	0	82	A) olfactory epithelium
	insert-empty	-0.0114943	-0.0287356	-0.172414	-0.131373	-0.0629479	-0.0287356	-0.00574713	0	0	-0.109195	-0.00574713	-0.0114943	0	0.0823529	0		-0.0542169	-0.0481928	-0.150602	-0.178666	-0.0662651	-0.0120482	-0.0421687	-0.0060241	-0.0662651	-0.246988	-0.0542169	0	0	-0.0963855	0	0	0	-0.060241	0.0121951	0
18	insert	0.0142857	0.0142857	0	0	0.0285714	0	0	0	0	0	0.0142857	0	0.0714286	0	0	70	0	0.164179	0	0	0	0	0	0	0	0	0	0	0	0	0	0	0	0	0.0447761	0	67	A) pericardium
	insert-empty	0.00279146	-0.0144499	-0.172414	-0.166667	-0.0461412	-0.0287356	-0.00574713	0	0	-0.109195	0.00853859	-0.0114943	0.0714286	0	0		-0.0542169	0.115986	-0.150602	-0.349398	-0.0662651	-0.0120482	-0.0421687	-0.0060241	-0.0662651	-0.246988	-0.0542169	0	0	-0.0963855	0	0	0	-0.060241	0.0447761	0
19	insert	0	0.0106383	0.0106383	0	0.0106383	0	0	0	0	0	0	0	0.0212766	0	0	94	0	0.0217391	0.0978261	0.0326087	0.0108696	0.0217391	0	0	0	0.0326087	0	0	0.0108696	0	0	0	0	0.0108696	0	0	92
	insert-empty	-0.0114943	-0.0180973	-0.161775	-0.166667	-0.0640743	-0.0287356	-0.00574713	0	0	-0.109195	-0.00574713	-0.0114943	0.0212766	0	0		-0.0542169	-0.0264536	-0.0527763	-0.316789	-0.0553955	0.00969094	-0.0421687	-0.0060241	-0.0662651	-0.214379	-0.0542169	0	0.0108696	-0.0963855	0	0	0	-0.0493714	0	0
20	insert	0.0655738	0	0.114754	0.0983607	0.213115	0.0819672	0	0	0	0	0.0163934	0	0.0327869	0.0655738	0	61	0.0652174	0	0.0652174	0.23913	0.108696	0.0217391	0.0217391	0.0434783	0.173913	0.0217391	0.0434783	0	0	0	0	0	0	0	0.0652174	0	46	A) olfactory epithelium
	insert-empty	0.0540795	-0.0287356	-0.0576597	-0.068306	0.138402	0.0532316	-0.00574713	0	0	-0.109195	0.0106463	-0.0114943	0.0327869	0.0655738	0		0.0110005	-0.0481928	-0.085385	-0.110267	0.0424306	0.00969094	-0.0204295	0.0374542	0.107648	-0.225249	-0.0107386	0	0	-0.0963855	0	0	0	-0.060241	0.0652174	0
21	insert	0	0	0.0123457	0	0.0123457	0	0.0246914	0	0	0	0.0123457	0	0	0	0	81	0	0.012987	0	0.012987	0	0	0.012987	0	0	0.012987	0.038961	0	0	0	0	0	0	0	0	0	77
	insert-empty	-0.0114943	-0.0287356	-0.160068	-0.166667	-0.062367	-0.0287356	0.0189442	0	0	-0.109195	0.00659855	-0.0114943	0	0	0		-0.0542169	-0.0352058	-0.150602	-0.336411	-0.0662651	-0.0120482	-0.0291817	-0.0060241	-0.0662651	-0.234001	-0.0152558	0	0	-0.0963855	0	0	0	-0.060241	0	0
22	insert	0	0	0.125	0.109375	0.109375	0.109375	0.03125	0	0	0	0	0	0.03125	0	0	64	0	0.1	0.1	0.216667	0.133333	0	0.05	0	0	0.1	0.0166667	0	0.0166667	0.0166667	0	0	0	0	0	0	60
	insert-empty	-0.0114943	-0.0287356	-0.0474138	-0.0572917	0.0346624	0.0806394	0.0255029	0	0	-0.109195	-0.00574713	-0.0114943	0.03125	0	0		-0.0542169	0.0518072	-0.0506024	-0.132731	0.0670683	-0.0120482	0.00783133	-0.0060241	-0.0662651	-0.146988	-0.0375502	0	0.0166667	-0.0797189	0	0	0	-0.060241	0	0
	NOTES
	Values are expressed as percent of fish alive. The number of fish alive at 24 and 48 hours is shown in columns R and AM. Each construct was injected in at least 100 embryos.
	The row labeled "empty vector" shows the ectopic pattern of GFP expression of the empty vector in the absence of a specific enhancer.
	For each construct, the first row ("insert") shows the percent of fish with expression in a given tissue, the second row ("insert-empty") shows the % of expressing fish minus the % of fish with ectopic expression from the row "empty vector".
	Cells in which "insert-empty" is greater than 15% are considered positives and are marked in red.
	The key to "Other A" and "Other B" is in the column "Other (explanation)"

## Sheet: Mouse constructs
		24 hpf (% alive)															Alive 24h (counts)	48 hpf (% alive)																				Alive 48h (counts)
Constuct ID		Epidermis	Eye	Forebrain	Heart	Hindbrain	Midbrain	Notochord	Otic Vesicle	Phar. Arches	Somitic muscle	Spinal cord	Tail bud	Yolk	Other A	Other B		Epidermis	Eye	Forebrain	Heart	Hindbrain	Midbrain	Notochord	Otic Vesicle	Phar. Arches	Somitic muscle	Spinal cord	Tail bud	Yolk	Caudal fin	Intestine	Kidney	Liver	Pectoral fin	Other A	Other B		Other (explanation)
empty vector		0.0114943	0.0287356	0.172414	0.166667	0.0747126	0.0287356	0.00574713	0	0	0.109195	0.00574713	0.0114943	0	0	0		0.0542169	0.0481928	0.150602	0.349398	0.0662651	0.0120482	0.0421687	0.0060241	0.0662651	0.246988	0.0542169	0	0	0.0963855	0	0	0	0.060241	0	0
1	insert	0	0	0	0	0	0	0	0	0	0	0	0	0	0	0	57	0	0	0	0	0	0	0	0	0	0	0	0	0	0	0	0	0	0	0	0	55
	insert-empty	-0.0114943	-0.0287356	-0.172414	-0.166667	-0.0747126	-0.0287356	-0.00574713	0	0	-0.109195	-0.00574713	-0.0114943	0	0	0		-0.0542169	-0.0481928	-0.150602	-0.349398	-0.0662651	-0.0120482	-0.0421687	-0.0060241	-0.0662651	-0.246988	-0.0542169	0	0	-0.0963855	0	0	0	-0.060241	0	0
2(1)	insert	0	0	0	0	0	0	0	0	0	0	0	0	0	0	0	56	0	0	0	0	0	0	0	0	0	0	0	0	0	0	0	0	0	0	0	0	55
	insert-empty	-0.0114943	-0.0287356	-0.172414	-0.166667	-0.0747126	-0.0287356	-0.00574713	0	0	-0.109195	-0.00574713	-0.0114943	0	0	0		-0.0542169	-0.0481928	-0.150602	-0.349398	-0.0662651	-0.0120482	-0.0421687	-0.0060241	-0.0662651	-0.246988	-0.0542169	0	0	-0.0963855	0	0	0	-0.060241	0	0
2(2)	insert	0	0	0	0	0	0	0	0	0	0	0	0	0	0.0175439	0	57	0	0	0	0.0363636	0	0	0	0	0	0	0	0	0	0	0	0	0	0	0	0	55
	insert-empty	-0.0114943	-0.0287356	-0.172414	-0.166667	-0.0747126	-0.0287356	-0.00574713	0	0	-0.109195	-0.00574713	-0.0114943	0	0.0175439	0		-0.0542169	-0.0481928	-0.150602	-0.313034	-0.0662651	-0.0120482	-0.0421687	-0.0060241	-0.0662651	-0.246988	-0.0542169	0	0	-0.0963855	0	0	0	-0.060241	0	0
4(1)	insert	0	0	0	0.0392157	0	0	0	0	0	0.0196078	0	0	0	0	0	51	0	0	0	0	0	0	0	0	0	0	0	0	0	0	0	0	0	0	0	0	50
	insert-empty	-0.0114943	-0.0287356	-0.172414	-0.127451	-0.0747126	-0.0287356	-0.00574713	0	0	-0.0895876	-0.00574713	-0.0114943	0	0	0		-0.0542169	-0.0481928	-0.150602	-0.349398	-0.0662651	-0.0120482	-0.0421687	-0.0060241	-0.0662651	-0.246988	-0.0542169	0	0	-0.0963855	0	0	0	-0.060241	0	0
4(2)	insert	0	0	0	0.031746	0.015873	0.015873	0	0	0	0	0.047619	0	0	0	0	63	0	0.0322581	0	0.0322581	0.016129	0	0.0322581	0.016129	0	0.0645161	0.0645161	0	0	0	0	0	0	0.016129	0	0	62
	insert-empty	-0.0114943	-0.0287356	-0.172414	-0.134921	-0.0588396	-0.0128626	-0.00574713	0	0	-0.109195	0.0418719	-0.0114943	0	0	0		-0.0542169	-0.0481928	-0.150602	-0.349398	-0.0662651	-0.0120482	-0.0421687	-0.0060241	-0.0662651	-0.246988	-0.0542169	0	0	-0.0963855	0	0	0	-0.060241	0	0
6	insert	0.336957	0	0	0.0217391	0.0978261	0.0869565	0.152174	0.0217391	0	0	0.228261	0	0.119565	0.173913	0	92	0.305882	0	0	0.376471	0.0470588	0	0.141176	0.164706	0	0	0.0941176	0	0.0941176	0	0	0	0	0.223529	0.164706	0	85	A) olfactory epithelium
	insert-empty	0.325462	-0.0287356	-0.172414	-0.144928	0.0231134	0.0582209	0.146427	0.0217391	0	-0.109195	0.222514	-0.0114943	0.119565	0.173913	0		0.251665	-0.0481928	-0.150602	0.027073	-0.0192062	-0.0120482	0.0990078	0.158682	-0.0662651	-0.246988	0.0399008	0	0.0941176	-0.0963855	0	0	0	0.163288	0.164706	0
7	insert	0	0.482759	0	0	0.0344828	0.0862069	0	0	0	0	0	0	0	0.793103	0.275862	58	0	0.236364	0	0	0	0	0	0	0	0.0181818	0	0	0	0	0	0	0	0	0.709091	0.290909	55	A) olfactory bulb B) neuron near otic vesicle (hindbrain)
	insert-empty	-0.0114943	0.454023	-0.172414	-0.166667	-0.0402299	0.0574713	-0.00574713	0	0	-0.109195	-0.00574713	-0.0114943	0	0.793103	0.275862		-0.0542169	0.188171	-0.150602	-0.349398	-0.0662651	-0.0120482	-0.0421687	-0.0060241	-0.0662651	-0.228806	-0.0542169	0	0	-0.0963855	0	0	0	-0.060241	0.709091	0.290909
8(1)	insert	0	0	0	0	0.0192308	0	0.0192308	0	0	0	0	0	0	0	0	52	0	0	0.02	0.2	0	0	0.02	0.02	0	0.14	0.08	0	0	0	0	0	0	0	0	0	50
8	insert-empty	-0.0114943	-0.0287356	-0.172414	-0.166667	-0.0554819	-0.0287356	0.0134836	0	0	-0.109195	-0.00574713	-0.0114943	0	0	0		-0.0542169	-0.0481928	-0.130602	-0.149398	-0.0662651	-0.0120482	-0.0221687	0.0139759	-0.0662651	-0.106988	0.0257831	0	0	-0.0963855	0	0	0	-0.060241	0	0
8(2)	insert	0	0	0	0	0	0	0	0.0377358	0	0	0	0	0	0	0	53	0	0	0.0196078	0	0	0	0	0.0196078	0	0	0.0392157	0	0	0	0	0	0	0	0	0	51
8	insert-empty	-0.0114943	-0.0287356	-0.172414	-0.166667	-0.0747126	-0.0287356	-0.00574713	0.0377358	0	-0.109195	-0.00574713	-0.0114943	0	0	0		-0.0542169	-0.0481928	-0.130995	-0.349398	-0.0662651	-0.0120482	-0.0421687	0.0135837	-0.0662651	-0.246988	-0.0150012	0	0	-0.0963855	0	0	0	-0.060241	0	0
9(1)	insert	0	0	0.0294118	0	0	0.279412	0	0	0	0.0147059	0.0588235	0	0.191176	0	0	68	0	0	0.0491803	0	0	0	0.0163934	0	0	0.0655738	0.0327869	0	0.196721	0	0	0	0	0	0	0	61
	insert-empty	-0.0114943	-0.0287356	-0.143002	-0.166667	-0.0747126	0.250676	-0.00574713	0	0	-0.0944895	0.0530764	-0.0114943	0.191176	0	0		-0.0542169	-0.0481928	-0.101422	-0.349398	-0.0662651	-0.0120482	-0.0257752	-0.0060241	-0.0662651	-0.181414	-0.02143	0	0.196721	-0.0963855	0	0	0	-0.060241	0	0
9(2)	insert	0	0.0277778	0	0	0.194444	0.0416667	0.0138889	0	0	0.291667	0	0	0	0.416667	0.0555556	72	0	0	0.109375	0	0	0.015625	0	0	0.453125	0.40625	0.109375	0	0.03125	0	0	0	0	0.5	0.484375	0.015625	64	A) skin under trunk and yolk sac extension B) olfactory epithelium.
	insert-empty	-0.0114943	-0.000957854	-0.172414	-0.166667	0.119732	0.012931	0.00814176	0	0	0.182471	-0.00574713	-0.0114943	0	0.416667	0.0555556		-0.0542169	-0.0481928	-0.0412274	-0.349398	-0.0662651	0.00357681	-0.0421687	-0.0060241	0.38686	0.159262	0.0551581	0	0.03125	-0.0963855	0	0	0	0.439759	0.484375	0.015625
10/11	insert	0	0	0	0	0.0350877	0	0.0350877	0	0	0.298246	0.0350877	0	0	0.157895	0	57	0	0	0	0.181818	0	0	0.0181818	0	0	0.436364	0.109091	0	0	0	0	0	0	0.0181818	0.236364	0	55	A) pericardium
	insert-empty	-0.0114943	-0.0287356	-0.172414	-0.166667	-0.0396249	-0.0287356	0.0293406	0	0	0.18905	0.0293406	-0.0114943	0	0.157895	0		-0.0542169	-0.0481928	-0.150602	-0.167579	-0.0662651	-0.0120482	-0.0239869	-0.0060241	-0.0662651	0.189376	0.054874	0	0	-0.0963855	0	0	0	-0.0420591	0.236364	0
12	insert	0.245283	0	0	0.0566038	0.0188679	0	0	0	0	0	0	0	0	0.207547	0	53	0.0588235	0	0	0.0588235	0	0	0	0	0.0196078	0.0196078	0	0	0	0	0	0	0	0	0.0196078	0	51	A) olfactory epithelium
	insert-empty	0.233789	-0.0287356	-0.172414	-0.110063	-0.0558447	-0.0287356	-0.00574713	0	0	-0.109195	-0.00574713	-0.0114943	0	0.207547	0		0.00460666	-0.0481928	-0.150602	-0.290574	-0.0662651	-0.0120482	-0.0421687	-0.0060241	-0.0466572	-0.22738	-0.0542169	0	0	-0.0963855	0	0	0	-0.060241	0.0196078	0
13	insert	0	0.0666667	0	0	0.08	0.08	0	0	0	0	0.173333	0	0	0	0	75	0	0	0.0273973	0.0821918	0.0684932	0.0136986	0	0	0	0	0	0	0	0	0	0	0	0	0.0958904	0	73
	insert-empty	-0.0114943	0.037931	-0.172414	-0.166667	0.00528736	0.0512644	-0.00574713	0	0	-0.109195	0.173333	-0.0114943	0	0	0		-0.0542169	-0.0481928	-0.123205	-0.267206	0.00222809	0.00165044	-0.0421687	-0.0060241	-0.0662651	-0.246988	-0.0542169	0	0	-0.0963855	0	0	0	-0.060241	0.0958904	0
	NOTES
	Values are expressed as percent of fish alive. The number of fish alive at 24 and 48 hours is shown in columns R and AM. Each construct was injected in at least 100 embryos.
	The row labeled "empty vector" shows the ectopic pattern of GFP expression of the empty vector in the absence of a specific enhancer.
	For each construct, the first row ("insert") shows the percent of fish with expression in a given tissue, the second row ("insert-empty") shows the % of expressing fish minus the % of fish with ectopic expression from the row "empty vector".
	Cells in which "insert-empty" is greater than 15% are considered positives and are marked in red.
	The key to "Other A" and "Other B" is in the column "Other (explanation)"
	Constructs with ID x(y) are from mouse CNSs that are syntenic to a single zebrafish CNS.
