# Supplementary material for: Functionally conserved enhancers with divergent sequences in distant vertebrates
Source: BMC Genomics. 2015 Oct 30;16:882. doi: 10.1186/s12864-015-2070-7 (PMC4628251; doi:10.1186/s12864-015-2070-7)
Supplement: Additional file 3: Table S2. — Zebrafish CNSs that did not drive expression activity in the zebrafish transgenic assay. (XLSX 12 kb) [file 12864_2015_2070_MOESM3_ESM.xlsx]

## Sheet: Sheet1
Region #	Expression	Coordinates
15	Negative	chr6	43558545	43559352
16	Negative	chr14	23229781	23230568
17	Negative	chr14	25596884	25597574
18	Negative	chr1	31303018	31303985
19	Negative	chr8	19829883	19830761
20	Negative	chr15	22593930	22594830
21	Negative	chr15	26296396	26297374
22	Negative	chr17	17876616	17877482
