# Supplementary material for: Functionally conserved enhancers with divergent sequences in distant vertebrates
Source: BMC Genomics. 2015 Oct 30;16:882. doi: 10.1186/s12864-015-2070-7 (PMC4628251; doi:10.1186/s12864-015-2070-7)
Supplement: Additional file 4: Table S3. — Conserved transcription factor binding motifs in the five zebrafish/mouse syntenic enhancers. Identical n-mers (n ≥ 7) identified in the zebrafish, mouse, and human sequences of the five syntenic CNS were examined for the presence of transcription factor binding motifs; only motifs with E-value E ≤ 0.1 are shown. (XLSX 15 kb) [file 12864_2015_2070_MOESM4_ESM.xlsx]

## Sheet: Sheet1
CNS	n-mer	Target ID	Target Name	p-value	E-value	Target consensus	Orientation
CNS6.14	TGGGGTG	MA0596.1	SREBF2	6.09033e-06	0.00359938	ATGGGGTGAT	+
CNS6.19	CCCTCCC	MA0599.1	KLF5	1.59263e-05	0.00941244	GCCCCGCCCC	+
CNS6.10	GCAGATG	UP00046_2	Tcf2a	1.97446e-05	0.0116691	AAGGCCAGATGGTCCGG	+
CNS6.25	AGAGCAC	UP00095_1	Zfp691	3.65114e-05	0.0215782	ATAGTGAGCACTGTTCG	-
CNS6.27	TGGGGTC	UP00053_1	Rxra	3.96681e-05	0.0234439	ATTAAGGGGTCACGACA	-
CNS6.22	ACAGATG	UP00046_2	Tcfe2a	4.00363e-05	0.0236615	AAGGCCAGATGGTCCGG	+
CNS6.23	ATAAAAC	UP00180_1	Hoxd13	5.30381e-05	0.0313455	CTACCAATAAAATTCT	+
CNS6.1	CCACCCCA	UP00033_1	Zpf410	6.97047e-05	0.0411955	TTATCCATCCCATAATA	-
CNS6.21	AATCAGA	MA0060.2	NFYA	0.000150318	0.0888381	TGGACCAATCAGCACTCT	-
CNS6.30	TTTAACTTT	MA0050.2	IRF1	0.000162127	0.0958172	TTTTACTTTCACTTTCACTTT	+
CNS7.2	GACAGCT	UP00258_1	Tgif2	5.68318e-07	0.000335876	GTATTGACAGCTAGTT	-
CNS7.13	TCAGGTG	MA0103.2	ZEB1	1.02983e-05	0.00608632	CAGGTGAGG	-
CNS7.17	TCAAGGT	MA0505.1	Nr5a2	1.26513e-05	0.00747695	AAGTTCAAGGTCAGC	+
CNS7.6	AGAAGGAA	MA0149.1	EWSR1-FLI1	2.16586e-05	0.0128002	GGAAGGAAGGAAGGAAGG	+
CNS7.5	TGACATC	MA0488.1	JUN	3.1316e-05	0.0185078	ATGACATCATCTT	-
CNS7.15	TCTGTCA	UP00203_1	Pknox1	4.91363e-05	0.0290395	AAAGACCTGTCAATCC	+
CNS7.8	AAAGTGCA	UP00066_2	Hnf4a	7.6052e-05	0.0449467	TGCAAAAGTCCAATAT	+
CNS7.23	TAAAGTG	UP00249_1	Nkx2-5	0.000149661	0.0884494	AAATTCAAGTGGCTTA	-
CNS10.9	AGCTGTC	UP00258_1	Tgif2	5.68318e-07	0.000335876	AACTAGCTGTCAATAC	+
CNS10.3	CCAGACA	UP00000_1	Smad3	4.43053e-06	0.00261844	CAAATCCAGACATCAGA	+
CNS10.2	TGTCAGCT	UP00258_1	Tgif2	3.75307e-05	0.0221807	GTATTGACAGCTAGTT	-
CNS10.1	GGGAAAA	MA0152.1	NFATC2	3.80978e-05	0.0225158	TGGAAAA	-
CNS10.5	GAGTCAG	MA0591.1	Bach1::Mafk	3.98667e-05	0.0235612	AGGATGACTCAGCAC	+
CNS10.17	AGGAAAA	MA0152.1	NFATC2	5.04532e-05	0.0298178	TGGAAAA	-
CNS10.12	AGGGCTCA	UP00079_2	Esrra	7.21415e-05	0.0426356	GGCGAGGGGTCAAGGGC	+
CNS10.11	AGTGGTT	UP00147_1	Nkx2-6	8.55525e-05	0.0505616	AATGTTAAGTGGCTTA	-
CNS11.12	TGTCTGG	UP00000_1	Smad3	4.43053e-06	0.00261844	TCTGATGTCTGGATTTG	-
CNS11.7	GAGTCAG	MA0591.1	Bach1::Mafk	3.98667e-05	0.0235612	AGGATGACTCAGCAC	+
CNS11.2	ACACAAT	UP00004_2	Sox14	9.4894e-05	0.0560824	CTCACACAATGGCGC	+
CNS11.11	GTTTATG	MA0040.1	Foxq1	0.000127881	0.0755778	TATTGTTTATT	+
CNS11.14	TTTCTCT	MA0508.1	PRDM1	0.000174108	0.102898	TCACTTTCACTTTCT	-
CNS12.2	TAATTGGTTT	UP00145_1	Barhl2	3.66955e-07	0.00021687	TTCTTAATTGGTTTTT	-
CNS12.24	TTAACTA	UP00222_1	Tcf2	2.75826e-06	0.00163013	AGCTGTTAACTAGCCGT	+
CNS12.40	CACCTGT	MA0103.2	ZEB1	1.02983e-05	0.00608632	CCTCACCTG	+
CNS12.29	TTTGTTT	UP00025_1	Foxk1	2.81716e-05	0.0166494	CTGTTTGTTTACATTTT	-
CNS12.13	TAAAAAT	MA0052.2	MEF2A	8.64037e-05	0.0510646	AGCTAAAAATAGCAT	+
CNS12.14	AAAAATGC	UP00044_2	Mafk	0.0001471	0.0869362	GAAAAAATTGCAAGG	+
CNS12.35	CAATGGT	MA0143.3	Sox2	0.000152729	0.090263	AACAAAGG	-
CNS12.7	ATGCCAG	UP00035_1	Hic1	0.000163232	0.0964703	ACTATGCCAACCTACC	+
