# Supplementary material for: Functionally conserved enhancers with divergent sequences in distant vertebrates
Source: BMC Genomics. 2015 Oct 30;16:882. doi: 10.1186/s12864-015-2070-7 (PMC4628251; doi:10.1186/s12864-015-2070-7)
Supplement: Additional file 5: Table S4. — List of primers used in the cloning of the reporter vectors. (XLSX 11 kb) [file 12864_2015_2070_MOESM5_ESM.xlsx]

## Sheet: Sheet1
Species	CNS	Forward	Reverse
zebrafish	1	ACTGACTCGAGACCTCCGTTCTCATTCCCAGCCT	TCGTAGATCTTGAGCCGGAACACAGCTGGA
zebrafish	2	TTATTCCTCGAGCAGGTTTGACAAGT	TCGTAGATCTAGGACTCGCAGCACGTCCGA
zebrafish	3	ACTGACTCGAGACGGCCAACAACTCATAAATGTGCG	CGGGGACAAAGATCTGAGATAGCCGA
zebrafish	4	ACCCGCGTTGTAGATCTCCCC	ACTGACTCGAGTCAGCCTGAGTTTGCAGACAAATA
zebrafish	5	ACTGACTCGAGACTTGATGTTTCATGTTGGTTTTACTGAACA	TCGTAGATCTAGGCAGAGTCAGTCGCGAACA
zebrafish	6	TCGTAGATCTGCATGGTGGGCCAGCTCAGT	ACTGACTCGAGGCAGGCAGGTGACCCCATCC
zebrafish	7	TCGTAGATCTTGCCCGTGGGAGTATGACAGC	ACTGACTCGAGTGCTCACTACAAAGTCGCTGGT
zebrafish	8	TCGTAGATCTCGCCCTGATTTCCTGGTCGCC	ACTGACTCGAGAGCTGCGTGTAGTTATTTATCAGCGA
zebrafish	9	TCGTAGATCTCCCTGCTCTGCGGCATCCAG	ACTGACTCGAGTGAGTCCCGTCCATCACGCA
zebrafish	10	ACTGACTCGAGACAGCGGGTGGGGGAATGTT	TCGTAGATCTTGCAATGCAACCCAGACATGTTTTGTC
zebrafish	11	ACTGACTCGAGTCAGTGAGCGTTTAGTGCAGAGCA	TCGTAGATCTAGGTGCACGGAGTCGGATGGA
zebrafish	12	TCGTAGATCTTGCCTTCACCCCCTGGAAGGT	ACTGACTCGAGCCGTGCACACAAGGAGGGCA
zebrafish	13	TCGTAGATCTAGGCATTAGCTCGAAACCCTGCT	CATGAGTCGACAATGGCATTCTCATCTGCTCTTGTT
zebrafish	15	TCGTAGATCTTCAGCCCAAGTTTGAAGTATTCAACTAAT	ACTGACTCGAGGATGACAGGAGCACGGCGCA
zebrafish	16	ACTGACTCGAGAATGCTTGATGTTTTACAAATTGTCCCA	TCGTAGATCTTGCACTTGTACTTTGCATGTTCTGT
zebrafish	17	TCGTAGATCTCGAAATCGGAAACATGGCTGATG	ACTGACTCGAGGCATAACTCCAGAGGCCAAGCGA
zebrafish	18	TCGTAGATCTACCTCCGGCAATAACGGACATGC	ACTGACTCGAGAGCGCCTACACCAATGCTCA
zebrafish	19	TCGTAGATCTAGGACGCTCTGCGTTGAGGC	ACTGACTCGAGTGGAGTTTTAGAGAGGTCACGGTGC
zebrafish	20	ACTGACTCGAGTGGCTGCTGTAGCCTATGCATAATA	TCGTAGATCTGGCTTAAACCGTGTGTTATGGGGT
zebrafish	21	ACTGACTCGAGTCCAGGTGACCGCTACGGATGT	TCGTAGATCTCGGGCACCTCACTCCTGTCA
zebrafish	22	ACTGACTCGAGGGACCTGCTGACCTCTTGCCG	TCGTAGATCTCGGACACAGGAGGCGCTTGG
mouse	1	ATCTAGATCTGTGAGGTACAACCACCTCCG	ATCTCTCGAGTAGCCATCAGCCTTCCCTGA
mouse	2.1	ATCTAGATCTACCCAAGCCTCCCAGTACAT	ATCTGTCGACCCGCCAAGGCTTTGTGTAAC
mouse	2.2	ATCTAGATCTTGTGCCTTCCACTGGGTAAC	ATCTCTCGAGGCTCGCCGCAGCATTATTAC
mouse	4.1	ATCTAGATCTCTTTATCGCCCCAAAGCAGC	ATCTCTCGAGCCAGGAGGCACACTGGAAAG
mouse	4.2	ATCTAGATCTCTTTCTGATGAGGGCACGGT	ATCTCTCGAGCCTGAGCGTTTAAATTCTGGGC
mouse	6	ATCTAGATCTTGAGTTTCAAAGGCAAGGCA	ATCTCTCGAGTTGGGGTGGAGGGACAAGAT
mouse	7	ATCTGGATCCCCCTTGGGCTCAATGTTGGA	ATCTCTCGAGTCTCATACCGGAGGCTCACA
mouse	8.1	ATCTAGATCTGTTCGCAGCCAGTTGTTCTG	ATCTCTCGAGTTGCCTGGGCTTTCCATCAT
mouse	8.2	ATCTAGATCTTAGCTGAAATGGCACACACCT	ATCTCTCGAGAAGCAAGCCATCTGACCCTG
mouse	9.1	ATCTCTCGAGCCATAGGGCTAGTCCCACCT	ATCTGGATCCCAGTCAATCTTCCTGTTTGCAC
mouse	9.2	ATCTCTCGAGCTGCTTCAGTAGGAGGCTGG	ATCTAGATCTGCAAAGTCCACAGGTGCTTG
mouse	10-11	ATCTGGATCCGAGTGTGCAGGGTGTGAGAA	ATCTCTCGAGATGAAGGAGCCTTTTGTGACCA
mouse	12	ATCTAGATCTTGCACTGAGTTATCGCCCTG	ATCTCTCGAGGGCAGTCTGTTGCTCCATCT
mouse	14	ATCTCTCGAGGGTTGGCACCACTAGTCACA	ATCTAGATCTCCAGCATTTTGCGTTTGGTC
Cloning sites added at the 5' end of the primers
	Xho1:	ACTGACTCGAG
	Bgl2:	TCGTAGATCT
	Sal1:	CATGAGTCGAC

## Sheet: Sheet2
Mmu_67.1F-BglII	6	ATCTAGATCTTGAGTTTCAAAGGCAAGGCA	ATCTCTCGAGTTGGGGTGGAGGGACAAGAT
Mmu_67.2F-BamHI	7	ATCTGGATCCCCCTTGGGCTCAATGTTGGA	ATCTCTCGAGTCTCATACCGGAGGCTCACA
Mmu_8.1F-BglII	8.1	ATCTAGATCTGTTCGCAGCCAGTTGTTCTG	ATCTCTCGAGTTGCCTGGGCTTTCCATCAT
Mmu_8.2F-BglII	8.2	ATCTAGATCTTAGCTGAAATGGCACACACCT	ATCTCTCGAGAAGCAAGCCATCTGACCCTG
Mmu_1F-BglII	1	ATCTAGATCTGTGAGGTACAACCACCTCCG	ATCTCTCGAGTAGCCATCAGCCTTCCCTGA
Mmu_2.1F-BglII	2.1	ATCTAGATCTACCCAAGCCTCCCAGTACAT	ATCTGTCGACCCGCCAAGGCTTTGTGTAAC
Mmu_2.2F-BglII	2.2	ATCTAGATCTTGTGCCTTCCACTGGGTAAC	ATCTCTCGAGGCTCGCCGCAGCATTATTAC
Mmu_12F-BglII	12	ATCTAGATCTTGCACTGAGTTATCGCCCTG	ATCTCTCGAGGGCAGTCTGTTGCTCCATCT
Mmu_9.1F-XhoI	9.1	ATCTCTCGAGCCATAGGGCTAGTCCCACCT	ATCTGGATCCCAGTCAATCTTCCTGTTTGCAC
Mmu_9.2F-XhoI	9.2	ATCTCTCGAGCTGCTTCAGTAGGAGGCTGG	ATCTAGATCTGCAAAGTCCACAGGTGCTTG
Mmu_14F-XhoI	14	ATCTCTCGAGGGTTGGCACCACTAGTCACA	ATCTAGATCTCCAGCATTTTGCGTTTGGTC
Mmu_1011F-BamHI	10-11	ATCTGGATCCGAGTGTGCAGGGTGTGAGAA	ATCTCTCGAGATGAAGGAGCCTTTTGTGACCA
Mmu_4.1F-BglII	4.1	ATCTAGATCTCTTTATCGCCCCAAAGCAGC	ATCTCTCGAGCCAGGAGGCACACTGGAAAG
Mmu_4.2F-BglII	4.1	ATCTAGATCTCTTTCTGATGAGGGCACGGT	ATCTCTCGAGCCTGAGCGTTTAAATTCTGGGC
